# Supplementary material for: Ganglioside GD2 Enhances the Malignant Phenotypes of Melanoma Cells by Cooperating with Integrins
Source: Int J Mol Sci. 2021 Dec 31;23(1):423. doi: 10.3390/ijms23010423 (PMC8745508; doi:10.3390/ijms23010423)
Supplement: Supplementary file 1 [file ijms-23-00423-s001.zip]

Archive with 1 entries (1 files):
- ijms-1464716-supplementary.pdf
